# Supplementary material for: Preeclampsia and Cerebral Palsy in Offspring
Source: Children (Basel). 2022 Mar 9;9(3):385. doi: 10.3390/children9030385 (PMC8947474; doi:10.3390/children9030385)
Supplement: Supplementary file 1 [file children-09-00385-s001.zip]

Archive with 1 entries (1 files):
- children-1601039-supplementary.pdf
